# Supplementary material for: Assessing the strength of case growth trends in the coronavirus pandemic
Source: R Soc Open Sci. 2020 Nov 25;7(11):201622. doi: 10.1098/rsos.201622 (PMC7735351; doi:10.1098/rsos.201622)
Supplement: Data S1 [file rsos201622supp1.csv]

Date_reported	Country_code	Country	New_cases
2020-02-24	AF	Afghanistan	5
2020-02-25	AF	Afghanistan	0
2020-02-26	AF	Afghanistan	0
2020-02-27	AF	Afghanistan	0
2020-02-28	AF	Afghanistan	0
2020-02-29	AF	Afghanistan	0
2020-03-01	AF	Afghanistan	0
2020-03-02	AF	Afghanistan	0
2020-03-03	AF	Afghanistan	0
2020-03-04	AF	Afghanistan	0
2020-03-05	AF	Afghanistan	0
2020-03-06	AF	Afghanistan	0
2020-03-07	AF	Afghanistan	3
2020-03-08	AF	Afghanistan	0
2020-03-09	AF	Afghanistan	0
2020-03-10	AF	Afghanistan	0
2020-03-11	AF	Afghanistan	3
2020-03-12	AF	Afghanistan	0
2020-03-13	AF	Afghanistan	0
2020-03-14	AF	Afghanistan	3
2020-03-15	AF	Afghanistan	6
2020-03-16	AF	Afghanistan	5
2020-03-17	AF	Afghanistan	1
2020-03-18	AF	Afghanistan	0
2020-03-19	AF	Afghanistan	0
2020-03-20	AF	Afghanistan	-2
2020-03-21	AF	Afghanistan	0
2020-03-22	AF	Afghanistan	10
2020-03-23	AF	Afghanistan	6
2020-03-24	AF	Afghanistan	2
2020-03-25	AF	Afghanistan	32
2020-03-26	AF	Afghanistan	6
2020-03-27	AF	Afghanistan	11
2020-03-28	AF	Afghanistan	15
2020-03-29	AF	Afghanistan	8
2020-03-30	AF	Afghanistan	0
2020-03-31	AF	Afghanistan	52
2020-04-01	AF	Afghanistan	26
2020-04-02	AF	Afghanistan	43
2020-04-03	AF	Afghanistan	34
2020-04-04	AF	Afghanistan	1
2020-04-05	AF	Afghanistan	29
2020-04-06	AF	Afghanistan	38
2020-04-07	AF	Afghanistan	30
2020-04-08	AF	Afghanistan	56
2020-04-09	AF	Afghanistan	61
2020-04-10	AF	Afghanistan	37
2020-04-11	AF	Afghanistan	0
2020-04-12	AF	Afghanistan	34
2020-04-13	AF	Afghanistan	110
2020-04-14	AF	Afghanistan	49
2020-04-15	AF	Afghanistan	70
2020-04-16	AF	Afghanistan	10
2020-04-17	AF	Afghanistan	51
2020-04-18	AF	Afghanistan	63
2020-04-19	AF	Afghanistan	88
2020-04-20	AF	Afghanistan	0
2020-04-21	AF	Afghanistan	96
2020-04-22	AF	Afghanistan	84
2020-04-23	AF	Afghanistan	0
2020-04-24	AF	Afghanistan	50
2020-04-25	AF	Afghanistan	237
2020-04-26	AF	Afghanistan	0
2020-04-27	AF	Afghanistan	240
2020-04-28	AF	Afghanistan	124
2020-04-29	AF	Afghanistan	0
2020-04-30	AF	Afghanistan	344
2020-05-01	AF	Afghanistan	0
2020-05-02	AF	Afghanistan	298
2020-05-03	AF	Afghanistan	0
2020-05-04	AF	Afghanistan	0
2020-05-05	AF	Afghanistan	755
2020-05-06	AF	Afghanistan	168
2020-05-07	AF	Afghanistan	171
2020-05-08	AF	Afghanistan	0
2020-05-09	AF	Afghanistan	478
2020-05-10	AF	Afghanistan	361
2020-05-11	AF	Afghanistan	262
2020-05-12	AF	Afghanistan	303
2020-05-13	AF	Afghanistan	259
2020-05-14	AF	Afghanistan	113
2020-05-15	AF	Afghanistan	714
2020-05-16	AF	Afghanistan	349
2020-05-17	AF	Afghanistan	262
2020-05-18	AF	Afghanistan	408
2020-05-19	AF	Afghanistan	583
2020-05-20	AF	Afghanistan	490
2020-05-21	AF	Afghanistan	531
2020-05-22	AF	Afghanistan	540
2020-05-23	AF	Afghanistan	650
2020-05-24	AF	Afghanistan	716
2020-05-25	AF	Afghanistan	512
2020-05-26	AF	Afghanistan	737
2020-05-27	AF	Afghanistan	548
2020-05-28	AF	Afghanistan	637
2020-05-29	AF	Afghanistan	643
2020-05-30	AF	Afghanistan	784
2020-05-31	AF	Afghanistan	651
2020-06-01	AF	Afghanistan	656
2020-06-02	AF	Afghanistan	742
2020-06-03	AF	Afghanistan	775
2020-06-04	AF	Afghanistan	624
2020-06-05	AF	Afghanistan	1078
2020-06-06	AF	Afghanistan	582
2020-06-07	AF	Afghanistan	791
2020-06-08	AF	Afghanistan	575
2020-06-09	AF	Afghanistan	305
2020-06-10	AF	Afghanistan	920
2020-06-11	AF	Afghanistan	748
2020-06-12	AF	Afghanistan	656
2020-06-13	AF	Afghanistan	556
2020-06-14	AF	Afghanistan	664
2020-06-15	AF	Afghanistan	761
2020-06-16	AF	Afghanistan	106
2020-06-17	AF	Afghanistan	1241
2020-06-18	AF	Afghanistan	463
2020-06-19	AF	Afghanistan	541
2020-06-20	AF	Afghanistan	419
2020-06-21	AF	Afghanistan	536
2020-06-22	AF	Afghanistan	310
2020-06-23	AF	Afghanistan	338
2020-06-24	AF	Afghanistan	159
2020-06-25	AF	Afghanistan	535
2020-06-26	AF	Afghanistan	85
2020-06-27	AF	Afghanistan	356
2020-06-28	AF	Afghanistan	351
2020-06-29	AF	Afghanistan	271
2020-06-30	AF	Afghanistan	0
2020-07-01	AF	Afghanistan	524
2020-07-02	AF	Afghanistan	260
2020-07-03	AF	Afghanistan	302
2020-07-04	AF	Afghanistan	348
2020-07-05	AF	Afghanistan	279
2020-07-06	AF	Afghanistan	113
2020-07-07	AF	Afghanistan	320
2020-07-08	AF	Afghanistan	210
2020-07-09	AF	Afghanistan	59
2020-07-10	AF	Afghanistan	541
2020-07-11	AF	Afghanistan	157
2020-07-12	AF	Afghanistan	100
2020-07-13	AF	Afghanistan	0
2020-07-14	AF	Afghanistan	289
2020-07-15	AF	Afghanistan	200
2020-07-16	AF	Afghanistan	130
2020-07-17	AF	Afghanistan	159
2020-07-18	AF	Afghanistan	60
2020-07-19	AF	Afghanistan	186
2020-07-20	AF	Afghanistan	34
2020-07-21	AF	Afghanistan	106
2020-07-22	AF	Afghanistan	112
2020-07-23	AF	Afghanistan	188
2020-07-24	AF	Afghanistan	66
2020-07-25	AF	Afghanistan	55
2020-07-26	AF	Afghanistan	121
2020-07-27	AF	Afghanistan	106
2020-07-28	AF	Afghanistan	105
2020-07-29	AF	Afghanistan	103
2020-07-30	AF	Afghanistan	71
2020-07-31	AF	Afghanistan	0
2020-08-01	AF	Afghanistan	168
2020-08-02	AF	Afghanistan	0
2020-08-03	AF	Afghanistan	0
2020-08-04	AF	Afghanistan	37
2020-03-09	AL	Albania	6
2020-03-10	AL	Albania	4
2020-03-11	AL	Albania	4
2020-03-12	AL	Albania	13
2020-03-13	AL	Albania	10
2020-03-14	AL	Albania	5
2020-03-15	AL	Albania	4
2020-03-16	AL	Albania	9
2020-03-17	AL	Albania	4
2020-03-18	AL	Albania	4
2020-03-19	AL	Albania	7
2020-03-20	AL	Albania	0
2020-03-21	AL	Albania	6
2020-03-22	AL	Albania	0
2020-03-23	AL	Albania	13
2020-03-24	AL	Albania	34
2020-03-25	AL	Albania	23
2020-03-26	AL	Albania	28
2020-03-27	AL	Albania	12
2020-03-28	AL	Albania	11
2020-03-29	AL	Albania	15
2020-03-30	AL	Albania	11
2020-03-31	AL	Albania	0
2020-04-01	AL	Albania	20
2020-04-02	AL	Albania	34
2020-04-03	AL	Albania	0
2020-04-04	AL	Albania	56
2020-04-05	AL	Albania	0
2020-04-06	AL	Albania	44
2020-04-07	AL	Albania	0
2020-04-08	AL	Albania	23
2020-04-09	AL	Albania	9
2020-04-10	AL	Albania	7
2020-04-11	AL	Albania	0
2020-04-12	AL	Albania	30
2020-04-13	AL	Albania	0
2020-04-14	AL	Albania	29
2020-04-15	AL	Albania	0
2020-04-16	AL	Albania	19
2020-04-17	AL	Albania	24
2020-04-18	AL	Albania	30
2020-04-19	AL	Albania	0
2020-04-20	AL	Albania	14
2020-04-21	AL	Albania	47
2020-04-22	AL	Albania	25
2020-04-23	AL	Albania	0
2020-04-24	AL	Albania	44
2020-04-25	AL	Albania	0
2020-04-26	AL	Albania	34
2020-04-27	AL	Albania	14
2020-04-28	AL	Albania	10
2020-04-29	AL	Albania	30
2020-04-30	AL	Albania	7
2020-05-01	AL	Albania	0
2020-05-02	AL	Albania	16
2020-05-03	AL	Albania	6
2020-05-04	AL	Albania	8
2020-05-05	AL	Albania	17
2020-05-06	AL	Albania	12
2020-05-07	AL	Albania	0
2020-05-08	AL	Albania	18
2020-05-09	AL	Albania	6
2020-05-10	AL	Albania	12
2020-05-11	AL	Albania	0
2020-05-12	AL	Albania	4
2020-05-13	AL	Albania	4
2020-05-14	AL	Albania	4
2020-05-15	AL	Albania	18
2020-05-16	AL	Albania	35
2020-05-17	AL	Albania	13
2020-05-18	AL	Albania	2
2020-05-19	AL	Albania	0
2020-05-20	AL	Albania	16
2020-05-21	AL	Albania	5
2020-05-22	AL	Albania	0
2020-05-23	AL	Albania	12
2020-05-24	AL	Albania	8
2020-05-25	AL	Albania	15
2020-05-26	AL	Albania	25
2020-05-27	AL	Albania	21
2020-05-28	AL	Albania	26
2020-05-29	AL	Albania	23
2020-05-30	AL	Albania	23
2020-05-31	AL	Albania	14
2020-06-01	AL	Albania	7
2020-06-02	AL	Albania	21
2020-06-03	AL	Albania	12
2020-06-04	AL	Albania	21
2020-06-05	AL	Albania	15
2020-06-06	AL	Albania	20
2020-06-07	AL	Albania	14
2020-06-08	AL	Albania	17
2020-06-09	AL	Albania	36
2020-06-10	AL	Albania	42
2020-06-11	AL	Albania	44
2020-06-12	AL	Albania	31
2020-06-13	AL	Albania	48
2020-06-14	AL	Albania	57
2020-06-15	AL	Albania	69
2020-06-16	AL	Albania	82
2020-06-17	AL	Albania	50
2020-06-18	AL	Albania	66
2020-06-19	AL	Albania	50
2020-06-20	AL	Albania	0
2020-06-21	AL	Albania	53
2020-06-22	AL	Albania	104
2020-06-23	AL	Albania	52
2020-06-24	AL	Albania	67
2020-06-25	AL	Albania	78
2020-06-26	AL	Albania	77
2020-06-27	AL	Albania	61
2020-06-28	AL	Albania	72
2020-06-29	AL	Albania	64
2020-06-30	AL	Albania	69
2020-07-01	AL	Albania	45
2020-07-02	AL	Albania	82
2020-07-03	AL	Albania	90
2020-07-04	AL	Albania	67
2020-07-05	AL	Albania	74
2020-07-06	AL	Albania	71
2020-07-07	AL	Albania	74
2020-07-08	AL	Albania	68
2020-07-09	AL	Albania	82
2020-07-10	AL	Albania	90
2020-07-11	AL	Albania	93
2020-07-12	AL	Albania	0
2020-07-13	AL	Albania	200
2020-07-14	AL	Albania	96
2020-07-15	AL	Albania	85
2020-07-16	AL	Albania	99
2020-07-17	AL	Albania	55
2020-07-18	AL	Albania	0
2020-07-19	AL	Albania	102
2020-07-20	AL	Albania	82
2020-07-21	AL	Albania	81
2020-07-22	AL	Albania	119
2020-07-23	AL	Albania	68
2020-07-24	AL	Albania	108
2020-07-25	AL	Albania	104
2020-07-26	AL	Albania	67
2020-07-27	AL	Albania	126
2020-07-28	AL	Albania	117
2020-07-29	AL	Albania	117
2020-07-30	AL	Albania	108
2020-07-31	AL	Albania	92
2020-08-01	AL	Albania	79
2020-08-02	AL	Albania	120
2020-08-03	AL	Albania	123
2020-08-04	AL	Albania	101
2020-02-25	DZ	Algeria	5
2020-02-26	DZ	Algeria	0
2020-02-27	DZ	Algeria	0
2020-02-28	DZ	Algeria	0
2020-02-29	DZ	Algeria	0
2020-03-01	DZ	Algeria	0
2020-03-02	DZ	Algeria	2
2020-03-03	DZ	Algeria	2
2020-03-04	DZ	Algeria	7
2020-03-05	DZ	Algeria	0
2020-03-06	DZ	Algeria	5
2020-03-07	DZ	Algeria	0
2020-03-08	DZ	Algeria	0
2020-03-09	DZ	Algeria	3
2020-03-10	DZ	Algeria	0
2020-03-11	DZ	Algeria	0
2020-03-12	DZ	Algeria	5
2020-03-13	DZ	Algeria	0
2020-03-14	DZ	Algeria	12
2020-03-15	DZ	Algeria	12
2020-03-16	DZ	Algeria	0
2020-03-17	DZ	Algeria	11
2020-03-18	DZ	Algeria	12
2020-03-19	DZ	Algeria	10
2020-03-20	DZ	Algeria	8
2020-03-21	DZ	Algeria	0
2020-03-22	DZ	Algeria	45
2020-03-23	DZ	Algeria	62
2020-03-24	DZ	Algeria	30
2020-03-25	DZ	Algeria	33
2020-03-26	DZ	Algeria	0
2020-03-27	DZ	Algeria	41
2020-03-28	DZ	Algeria	62
2020-03-29	DZ	Algeria	42
2020-03-30	DZ	Algeria	45
2020-03-31	DZ	Algeria	57
2020-04-01	DZ	Algeria	73
2020-04-02	DZ	Algeria	263
2020-04-03	DZ	Algeria	139
2020-04-04	DZ	Algeria	185
2020-04-05	DZ	Algeria	80
2020-04-06	DZ	Algeria	0
2020-04-07	DZ	Algeria	172
2020-04-08	DZ	Algeria	45
2020-04-09	DZ	Algeria	104
2020-04-10	DZ	Algeria	94
2020-04-11	DZ	Algeria	95
2020-04-12	DZ	Algeria	64
2020-04-13	DZ	Algeria	89
2020-04-14	DZ	Algeria	69
2020-04-15	DZ	Algeria	87
2020-04-16	DZ	Algeria	90
2020-04-17	DZ	Algeria	108
2020-04-18	DZ	Algeria	150
2020-04-19	DZ	Algeria	116
2020-04-20	DZ	Algeria	95
2020-04-21	DZ	Algeria	89
2020-04-22	DZ	Algeria	93
2020-04-23	DZ	Algeria	99
2020-04-24	DZ	Algeria	97
2020-04-25	DZ	Algeria	120
2020-04-26	DZ	Algeria	129
2020-04-27	DZ	Algeria	126
2020-04-28	DZ	Algeria	135
2020-04-29	DZ	Algeria	132
2020-04-30	DZ	Algeria	199
2020-05-01	DZ	Algeria	158
2020-05-02	DZ	Algeria	148
2020-05-03	DZ	Algeria	141
2020-05-04	DZ	Algeria	179
2020-05-05	DZ	Algeria	174
2020-05-06	DZ	Algeria	190
2020-05-07	DZ	Algeria	159
2020-05-08	DZ	Algeria	185
2020-05-09	DZ	Algeria	187
2020-05-10	DZ	Algeria	189
2020-05-11	DZ	Algeria	165
2020-05-12	DZ	Algeria	168
2020-05-13	DZ	Algeria	176
2020-05-14	DZ	Algeria	186
2020-05-15	DZ	Algeria	189
2020-05-16	DZ	Algeria	188
2020-05-17	DZ	Algeria	191
2020-05-18	DZ	Algeria	198
2020-05-19	DZ	Algeria	182
2020-05-20	DZ	Algeria	176
2020-05-21	DZ	Algeria	165
2020-05-22	DZ	Algeria	186
2020-05-23	DZ	Algeria	190
2020-05-24	DZ	Algeria	195
2020-05-25	DZ	Algeria	193
2020-05-26	DZ	Algeria	197
2020-05-27	DZ	Algeria	194
2020-05-28	DZ	Algeria	160
2020-05-29	DZ	Algeria	140
2020-05-30	DZ	Algeria	137
2020-05-31	DZ	Algeria	133
2020-06-01	DZ	Algeria	127
2020-06-02	DZ	Algeria	119
2020-06-03	DZ	Algeria	113
2020-06-04	DZ	Algeria	107
2020-06-05	DZ	Algeria	98
2020-06-06	DZ	Algeria	104
2020-06-07	DZ	Algeria	115
2020-06-08	DZ	Algeria	104
2020-06-09	DZ	Algeria	111
2020-06-10	DZ	Algeria	117
2020-06-11	DZ	Algeria	102
2020-06-12	DZ	Algeria	105
2020-06-13	DZ	Algeria	109
2020-06-14	DZ	Algeria	112
2020-06-15	DZ	Algeria	109
2020-06-16	DZ	Algeria	112
2020-06-17	DZ	Algeria	116
2020-06-18	DZ	Algeria	121
2020-06-19	DZ	Algeria	117
2020-06-20	DZ	Algeria	119
2020-06-21	DZ	Algeria	127
2020-06-22	DZ	Algeria	140
2020-06-23	DZ	Algeria	149
2020-06-24	DZ	Algeria	156
2020-06-25	DZ	Algeria	172
2020-06-26	DZ	Algeria	197
2020-06-27	DZ	Algeria	240
2020-06-28	DZ	Algeria	283
2020-06-29	DZ	Algeria	305
2020-06-30	DZ	Algeria	298
2020-07-01	DZ	Algeria	336
2020-07-02	DZ	Algeria	365
2020-07-03	DZ	Algeria	385
2020-07-04	DZ	Algeria	413
2020-07-05	DZ	Algeria	430
2020-07-06	DZ	Algeria	441
2020-07-07	DZ	Algeria	463
2020-07-08	DZ	Algeria	475
2020-07-09	DZ	Algeria	469
2020-07-10	DZ	Algeria	460
2020-07-11	DZ	Algeria	434
2020-07-12	DZ	Algeria	470
2020-07-13	DZ	Algeria	483
2020-07-14	DZ	Algeria	494
2020-07-15	DZ	Algeria	527
2020-07-16	DZ	Algeria	554
2020-07-17	DZ	Algeria	585
2020-07-18	DZ	Algeria	593
2020-07-19	DZ	Algeria	601
2020-07-20	DZ	Algeria	535
2020-07-21	DZ	Algeria	607
2020-07-22	DZ	Algeria	587
2020-07-23	DZ	Algeria	594
2020-07-24	DZ	Algeria	612
2020-07-25	DZ	Algeria	675
2020-07-26	DZ	Algeria	0
2020-07-27	DZ	Algeria	1198
2020-07-28	DZ	Algeria	616
2020-07-29	DZ	Algeria	642
2020-07-30	DZ	Algeria	614
2020-07-31	DZ	Algeria	602
2020-08-01	DZ	Algeria	563
2020-08-02	DZ	Algeria	556
2020-08-03	DZ	Algeria	515
2020-08-04	DZ	Algeria	507
2020-03-03	AD	Andorra	1
2020-03-04	AD	Andorra	0
2020-03-05	AD	Andorra	0
2020-03-06	AD	Andorra	0
2020-03-07	AD	Andorra	0
2020-03-08	AD	Andorra	0
2020-03-09	AD	Andorra	0
2020-03-10	AD	Andorra	0
2020-03-11	AD	Andorra	0
2020-03-12	AD	Andorra	0
2020-03-13	AD	Andorra	0
2020-03-14	AD	Andorra	1
2020-03-15	AD	Andorra	0
2020-03-16	AD	Andorra	0
2020-03-17	AD	Andorra	12
2020-03-18	AD	Andorra	25
2020-03-19	AD	Andorra	0
2020-03-20	AD	Andorra	36
2020-03-21	AD	Andorra	19
2020-03-22	AD	Andorra	39
2020-03-23	AD	Andorra	1
2020-03-24	AD	Andorra	31
2020-03-25	AD	Andorra	48
2020-03-26	AD	Andorra	18
2020-03-27	AD	Andorra	58
2020-03-28	AD	Andorra	32
2020-03-29	AD	Andorra	20
2020-03-30	AD	Andorra	29
2020-03-31	AD	Andorra	6
2020-04-01	AD	Andorra	20
2020-04-02	AD	Andorra	0
2020-04-03	AD	Andorra	33
2020-04-04	AD	Andorra	13
2020-04-05	AD	Andorra	24
2020-04-06	AD	Andorra	57
2020-04-07	AD	Andorra	17
2020-04-08	AD	Andorra	11
2020-04-09	AD	Andorra	15
2020-04-10	AD	Andorra	23
2020-04-11	AD	Andorra	13
2020-04-12	AD	Andorra	20
2020-04-13	AD	Andorra	17
2020-04-14	AD	Andorra	12
2020-04-15	AD	Andorra	8
2020-04-16	AD	Andorra	14
2020-04-17	AD	Andorra	21
2020-04-18	AD	Andorra	9
2020-04-19	AD	Andorra	1
2020-04-20	AD	Andorra	13
2020-04-21	AD	Andorra	1
2020-04-22	AD	Andorra	5
2020-04-23	AD	Andorra	1
2020-04-24	AD	Andorra	2
2020-04-25	AD	Andorra	7
2020-04-26	AD	Andorra	5
2020-04-27	AD	Andorra	2
2020-04-28	AD	Andorra	1
2020-04-29	AD	Andorra	1
2020-04-30	AD	Andorra	2
2020-05-01	AD	Andorra	2
2020-05-02	AD	Andorra	0
2020-05-03	AD	Andorra	1
2020-05-04	AD	Andorra	2
2020-05-05	AD	Andorra	2
2020-05-06	AD	Andorra	0
2020-05-07	AD	Andorra	1
2020-05-08	AD	Andorra	0
2020-05-09	AD	Andorra	2
2020-05-10	AD	Andorra	0
2020-05-11	AD	Andorra	2
2020-05-12	AD	Andorra	0
2020-05-13	AD	Andorra	3
2020-05-14	AD	Andorra	2
2020-05-15	AD	Andorra	0
2020-05-16	AD	Andorra	0
2020-05-17	AD	Andorra	0
2020-05-18	AD	Andorra	0
2020-05-19	AD	Andorra	0
2020-05-20	AD	Andorra	0
2020-05-21	AD	Andorra	1
2020-05-22	AD	Andorra	0
2020-05-23	AD	Andorra	0
2020-05-24	AD	Andorra	1
2020-05-25	AD	Andorra	0
2020-05-26	AD	Andorra	0
2020-05-27	AD	Andorra	0
2020-05-28	AD	Andorra	0
2020-05-29	AD	Andorra	1
2020-05-30	AD	Andorra	0
2020-05-31	AD	Andorra	0
2020-06-01	AD	Andorra	0
2020-06-02	AD	Andorra	1
2020-06-03	AD	Andorra	79
2020-06-04	AD	Andorra	7
2020-06-05	AD	Andorra	1
2020-06-06	AD	Andorra	0
2020-06-07	AD	Andorra	0
2020-06-08	AD	Andorra	0
2020-06-09	AD	Andorra	0
2020-06-10	AD	Andorra	0
2020-06-11	AD	Andorra	0
2020-06-12	AD	Andorra	0
2020-06-13	AD	Andorra	1
2020-06-14	AD	Andorra	0
2020-06-15	AD	Andorra	0
2020-06-16	AD	Andorra	0
2020-06-17	AD	Andorra	1
2020-06-18	AD	Andorra	0
2020-06-19	AD	Andorra	1
2020-06-20	AD	Andorra	0
2020-06-21	AD	Andorra	0
2020-06-22	AD	Andorra	0
2020-06-23	AD	Andorra	0
2020-06-24	AD	Andorra	0
2020-06-25	AD	Andorra	0
2020-06-26	AD	Andorra	0
2020-06-27	AD	Andorra	0
2020-06-28	AD	Andorra	0
2020-06-29	AD	Andorra	0
2020-06-30	AD	Andorra	0
2020-07-01	AD	Andorra	0
2020-07-02	AD	Andorra	0
2020-07-03	AD	Andorra	0
2020-07-04	AD	Andorra	0
2020-07-05	AD	Andorra	0
2020-07-06	AD	Andorra	0
2020-07-07	AD	Andorra	0
2020-07-08	AD	Andorra	0
2020-07-09	AD	Andorra	0
2020-07-10	AD	Andorra	0
2020-07-11	AD	Andorra	0
2020-07-12	AD	Andorra	0
2020-07-13	AD	Andorra	0
2020-07-14	AD	Andorra	3
2020-07-15	AD	Andorra	3
2020-07-16	AD	Andorra	1
2020-07-17	AD	Andorra	15
2020-07-18	AD	Andorra	3
2020-07-19	AD	Andorra	0
2020-07-20	AD	Andorra	0
2020-07-21	AD	Andorra	4
2020-07-22	AD	Andorra	0
2020-07-23	AD	Andorra	5
2020-07-24	AD	Andorra	0
2020-07-25	AD	Andorra	8
2020-07-26	AD	Andorra	0
2020-07-27	AD	Andorra	7
2020-07-28	AD	Andorra	3
2020-07-29	AD	Andorra	4
2020-07-30	AD	Andorra	7
2020-07-31	AD	Andorra	4
2020-08-01	AD	Andorra	3
2020-08-02	AD	Andorra	5
2020-08-03	AD	Andorra	6
2020-08-04	AD	Andorra	1
2020-03-21	AO	Angola	2
2020-03-22	AO	Angola	0
2020-03-23	AO	Angola	0
2020-03-24	AO	Angola	0
2020-03-25	AO	Angola	0
2020-03-26	AO	Angola	0
2020-03-27	AO	Angola	0
2020-03-28	AO	Angola	0
2020-03-29	AO	Angola	0
2020-03-30	AO	Angola	0
2020-03-31	AO	Angola	5
2020-04-01	AO	Angola	0
2020-04-02	AO	Angola	1
2020-04-03	AO	Angola	0
2020-04-04	AO	Angola	2
2020-04-05	AO	Angola	0
2020-04-06	AO	Angola	4
2020-04-07	AO	Angola	2
2020-04-08	AO	Angola	1
2020-04-09	AO	Angola	2
2020-04-10	AO	Angola	0
2020-04-11	AO	Angola	0
2020-04-12	AO	Angola	0
2020-04-13	AO	Angola	0
2020-04-14	AO	Angola	0
2020-04-15	AO	Angola	0
2020-04-16	AO	Angola	0
2020-04-17	AO	Angola	0
2020-04-18	AO	Angola	0
2020-04-19	AO	Angola	0
2020-04-20	AO	Angola	0
2020-04-21	AO	Angola	5
2020-04-22	AO	Angola	0
2020-04-23	AO	Angola	0
2020-04-24	AO	Angola	1
2020-04-25	AO	Angola	0
2020-04-26	AO	Angola	0
2020-04-27	AO	Angola	1
2020-04-28	AO	Angola	1
2020-04-29	AO	Angola	0
2020-04-30	AO	Angola	0
2020-05-01	AO	Angola	0
2020-05-02	AO	Angola	2
2020-05-03	AO	Angola	6
2020-05-04	AO	Angola	0
2020-05-05	AO	Angola	0
2020-05-06	AO	Angola	1
2020-05-07	AO	Angola	0
2020-05-08	AO	Angola	0
2020-05-09	AO	Angola	0
2020-05-10	AO	Angola	7
2020-05-11	AO	Angola	2
2020-05-12	AO	Angola	0
2020-05-13	AO	Angola	0
2020-05-14	AO	Angola	0
2020-05-15	AO	Angola	3
2020-05-16	AO	Angola	0
2020-05-17	AO	Angola	0
2020-05-18	AO	Angola	0
2020-05-19	AO	Angola	2
2020-05-20	AO	Angola	2
2020-05-21	AO	Angola	6
2020-05-22	AO	Angola	2
2020-05-23	AO	Angola	0
2020-05-24	AO	Angola	0
2020-05-25	AO	Angola	9
2020-05-26	AO	Angola	0
2020-05-27	AO	Angola	2
2020-05-28	AO	Angola	0
2020-05-29	AO	Angola	2
2020-05-30	AO	Angola	8
2020-05-31	AO	Angola	3
2020-06-01	AO	Angola	2
2020-06-02	AO	Angola	0
2020-06-03	AO	Angola	0
2020-06-04	AO	Angola	0
2020-06-05	AO	Angola	0
2020-06-06	AO	Angola	0
2020-06-07	AO	Angola	0
2020-06-08	AO	Angola	5
2020-06-09	AO	Angola	1
2020-06-10	AO	Angola	4
2020-06-11	AO	Angola	17
2020-06-12	AO	Angola	5
2020-06-13	AO	Angola	12
2020-06-14	AO	Angola	8
2020-06-15	AO	Angola	2
2020-06-16	AO	Angola	2
2020-06-17	AO	Angola	0
2020-06-18	AO	Angola	13
2020-06-19	AO	Angola	11
2020-06-20	AO	Angola	0
2020-06-21	AO	Angola	6
2020-06-22	AO	Angola	4
2020-06-23	AO	Angola	7
2020-06-24	AO	Angola	6
2020-06-25	AO	Angola	8
2020-06-26	AO	Angola	15
2020-06-27	AO	Angola	0
2020-06-28	AO	Angola	47
2020-06-29	AO	Angola	8
2020-06-30	AO	Angola	9
2020-07-01	AO	Angola	8
2020-07-02	AO	Angola	7
2020-07-03	AO	Angola	24
2020-07-04	AO	Angola	13
2020-07-05	AO	Angola	18
2020-07-06	AO	Angola	7
2020-07-07	AO	Angola	0
2020-07-08	AO	Angola	33
2020-07-09	AO	Angola	10
2020-07-10	AO	Angola	62
2020-07-11	AO	Angola	4
2020-07-12	AO	Angola	21
2020-07-13	AO	Angola	23
2020-07-14	AO	Angola	19
2020-07-15	AO	Angola	16
2020-07-16	AO	Angola	35
2020-07-17	AO	Angola	31
2020-07-18	AO	Angola	31
2020-07-19	AO	Angola	49
2020-07-20	AO	Angola	18
2020-07-21	AO	Angola	44
2020-07-22	AO	Angola	30
2020-07-23	AO	Angola	33
2020-07-24	AO	Angola	39
2020-07-25	AO	Angola	29
2020-07-26	AO	Angola	36
2020-07-27	AO	Angola	16
2020-07-28	AO	Angola	18
2020-07-29	AO	Angola	50
2020-07-30	AO	Angola	78
2020-07-31	AO	Angola	31
2020-08-01	AO	Angola	0
2020-08-02	AO	Angola	39
2020-08-03	AO	Angola	16
2020-08-04	AO	Angola	116
2020-03-26	AI	Anguilla	2
2020-03-27	AI	Anguilla	0
2020-03-28	AI	Anguilla	0
2020-03-29	AI	Anguilla	0
2020-03-30	AI	Anguilla	0
2020-03-31	AI	Anguilla	0
2020-04-01	AI	Anguilla	0
2020-04-02	AI	Anguilla	0
2020-04-03	AI	Anguilla	0
2020-04-04	AI	Anguilla	1
2020-04-05	AI	Anguilla	0
2020-04-06	AI	Anguilla	0
2020-04-07	AI	Anguilla	0
2020-04-08	AI	Anguilla	0
2020-04-09	AI	Anguilla	0
2020-04-10	AI	Anguilla	0
2020-04-11	AI	Anguilla	0
2020-04-12	AI	Anguilla	0
2020-04-13	AI	Anguilla	0
2020-04-14	AI	Anguilla	0
2020-04-15	AI	Anguilla	0
2020-04-16	AI	Anguilla	0
2020-04-17	AI	Anguilla	0
2020-04-18	AI	Anguilla	0
2020-04-19	AI	Anguilla	0
2020-04-20	AI	Anguilla	0
2020-04-21	AI	Anguilla	0
2020-04-22	AI	Anguilla	0
2020-04-23	AI	Anguilla	0
2020-04-24	AI	Anguilla	0
2020-04-25	AI	Anguilla	0
2020-04-26	AI	Anguilla	0
2020-04-27	AI	Anguilla	0
2020-04-28	AI	Anguilla	0
2020-04-29	AI	Anguilla	0
2020-04-30	AI	Anguilla	0
2020-05-01	AI	Anguilla	0
2020-05-02	AI	Anguilla	0
2020-05-03	AI	Anguilla	0
2020-05-04	AI	Anguilla	0
2020-05-05	AI	Anguilla	0
2020-05-06	AI	Anguilla	0
2020-05-07	AI	Anguilla	0
2020-05-08	AI	Anguilla	0
2020-05-09	AI	Anguilla	0
2020-05-10	AI	Anguilla	0
2020-05-11	AI	Anguilla	0
2020-05-12	AI	Anguilla	0
2020-05-13	AI	Anguilla	0
2020-05-14	AI	Anguilla	0
2020-05-15	AI	Anguilla	0
2020-05-16	AI	Anguilla	0
2020-05-17	AI	Anguilla	0
2020-05-18	AI	Anguilla	0
2020-05-19	AI	Anguilla	0
2020-05-20	AI	Anguilla	0
2020-05-21	AI	Anguilla	0
2020-05-22	AI	Anguilla	0
2020-05-23	AI	Anguilla	0
2020-05-24	AI	Anguilla	0
2020-05-25	AI	Anguilla	0
2020-05-26	AI	Anguilla	0
2020-05-27	AI	Anguilla	0
2020-05-28	AI	Anguilla	0
2020-05-29	AI	Anguilla	0
2020-05-30	AI	Anguilla	0
2020-05-31	AI	Anguilla	0
2020-06-01	AI	Anguilla	0
2020-06-02	AI	Anguilla	0
2020-06-03	AI	Anguilla	0
2020-06-04	AI	Anguilla	0
2020-06-05	AI	Anguilla	0
2020-06-06	AI	Anguilla	0
2020-06-07	AI	Anguilla	0
2020-06-08	AI	Anguilla	0
2020-06-09	AI	Anguilla	0
2020-06-10	AI	Anguilla	0
2020-06-11	AI	Anguilla	0
2020-06-12	AI	Anguilla	0
2020-06-13	AI	Anguilla	0
2020-06-14	AI	Anguilla	0
2020-06-15	AI	Anguilla	0
2020-06-16	AI	Anguilla	0
2020-06-17	AI	Anguilla	0
2020-06-18	AI	Anguilla	0
2020-06-19	AI	Anguilla	0
2020-06-20	AI	Anguilla	0
2020-06-21	AI	Anguilla	0
2020-06-22	AI	Anguilla	0
2020-06-23	AI	Anguilla	0
2020-06-24	AI	Anguilla	0
2020-06-25	AI	Anguilla	0
2020-06-26	AI	Anguilla	0
2020-06-27	AI	Anguilla	0
2020-06-28	AI	Anguilla	0
2020-06-29	AI	Anguilla	0
2020-06-30	AI	Anguilla	0
2020-07-01	AI	Anguilla	0
2020-07-02	AI	Anguilla	0
2020-07-03	AI	Anguilla	0
2020-07-04	AI	Anguilla	0
2020-07-05	AI	Anguilla	0
2020-07-06	AI	Anguilla	0
2020-07-07	AI	Anguilla	0
2020-07-08	AI	Anguilla	0
2020-07-09	AI	Anguilla	0
2020-07-10	AI	Anguilla	0
2020-07-11	AI	Anguilla	0
2020-07-12	AI	Anguilla	0
2020-07-13	AI	Anguilla	0
2020-07-14	AI	Anguilla	0
2020-07-15	AI	Anguilla	0
2020-07-16	AI	Anguilla	0
2020-07-17	AI	Anguilla	0
2020-07-18	AI	Anguilla	0
2020-07-19	AI	Anguilla	0
2020-07-20	AI	Anguilla	0
2020-07-21	AI	Anguilla	0
2020-07-22	AI	Anguilla	0
2020-07-23	AI	Anguilla	0
2020-07-24	AI	Anguilla	0
2020-07-25	AI	Anguilla	0
2020-07-26	AI	Anguilla	0
2020-07-27	AI	Anguilla	0
2020-07-28	AI	Anguilla	0
2020-07-29	AI	Anguilla	0
2020-07-30	AI	Anguilla	0
2020-07-31	AI	Anguilla	0
2020-08-01	AI	Anguilla	0
2020-08-02	AI	Anguilla	0
2020-08-03	AI	Anguilla	0
2020-08-04	AI	Anguilla	0
2020-03-13	AG	Antigua and Barbuda	5
2020-03-14	AG	Antigua and Barbuda	0
2020-03-15	AG	Antigua and Barbuda	0
2020-03-16	AG	Antigua and Barbuda	0
2020-03-17	AG	Antigua and Barbuda	0
2020-03-18	AG	Antigua and Barbuda	0
2020-03-19	AG	Antigua and Barbuda	0
2020-03-20	AG	Antigua and Barbuda	0
2020-03-21	AG	Antigua and Barbuda	0
2020-03-22	AG	Antigua and Barbuda	0
2020-03-23	AG	Antigua and Barbuda	0
2020-03-24	AG	Antigua and Barbuda	-2
2020-03-25	AG	Antigua and Barbuda	0
2020-03-26	AG	Antigua and Barbuda	0
2020-03-27	AG	Antigua and Barbuda	0
2020-03-28	AG	Antigua and Barbuda	4
2020-03-29	AG	Antigua and Barbuda	0
2020-03-30	AG	Antigua and Barbuda	0
2020-03-31	AG	Antigua and Barbuda	0
2020-04-01	AG	Antigua and Barbuda	0
2020-04-02	AG	Antigua and Barbuda	0
2020-04-03	AG	Antigua and Barbuda	0
2020-04-04	AG	Antigua and Barbuda	0
2020-04-05	AG	Antigua and Barbuda	0
2020-04-06	AG	Antigua and Barbuda	0
2020-04-07	AG	Antigua and Barbuda	8
2020-04-08	AG	Antigua and Barbuda	0
2020-04-09	AG	Antigua and Barbuda	4
2020-04-10	AG	Antigua and Barbuda	0
2020-04-11	AG	Antigua and Barbuda	0
2020-04-12	AG	Antigua and Barbuda	2
2020-04-13	AG	Antigua and Barbuda	0
2020-04-14	AG	Antigua and Barbuda	2
2020-04-15	AG	Antigua and Barbuda	0
2020-04-16	AG	Antigua and Barbuda	0
2020-04-17	AG	Antigua and Barbuda	0
2020-04-18	AG	Antigua and Barbuda	0
2020-04-19	AG	Antigua and Barbuda	0
2020-04-20	AG	Antigua and Barbuda	0
2020-04-21	AG	Antigua and Barbuda	0
2020-04-22	AG	Antigua and Barbuda	0
2020-04-23	AG	Antigua and Barbuda	1
2020-04-24	AG	Antigua and Barbuda	0
2020-04-25	AG	Antigua and Barbuda	0
2020-04-26	AG	Antigua and Barbuda	0
2020-04-27	AG	Antigua and Barbuda	0
2020-04-28	AG	Antigua and Barbuda	0
2020-04-29	AG	Antigua and Barbuda	0
2020-04-30	AG	Antigua and Barbuda	0
2020-05-01	AG	Antigua and Barbuda	0
2020-05-02	AG	Antigua and Barbuda	0
2020-05-03	AG	Antigua and Barbuda	0
2020-05-04	AG	Antigua and Barbuda	1
2020-05-05	AG	Antigua and Barbuda	0
2020-05-06	AG	Antigua and Barbuda	0
2020-05-07	AG	Antigua and Barbuda	0
2020-05-08	AG	Antigua and Barbuda	0
2020-05-09	AG	Antigua and Barbuda	0
2020-05-10	AG	Antigua and Barbuda	0
2020-05-11	AG	Antigua and Barbuda	0
2020-05-12	AG	Antigua and Barbuda	0
2020-05-13	AG	Antigua and Barbuda	0
2020-05-14	AG	Antigua and Barbuda	0
2020-05-15	AG	Antigua and Barbuda	0
2020-05-16	AG	Antigua and Barbuda	0
2020-05-17	AG	Antigua and Barbuda	0
2020-05-18	AG	Antigua and Barbuda	0
2020-05-19	AG	Antigua and Barbuda	0
2020-05-20	AG	Antigua and Barbuda	0
2020-05-21	AG	Antigua and Barbuda	0
2020-05-22	AG	Antigua and Barbuda	0
2020-05-23	AG	Antigua and Barbuda	0
2020-05-24	AG	Antigua and Barbuda	0
2020-05-25	AG	Antigua and Barbuda	0
2020-05-26	AG	Antigua and Barbuda	0
2020-05-27	AG	Antigua and Barbuda	0
2020-05-28	AG	Antigua and Barbuda	0
2020-05-29	AG	Antigua and Barbuda	0
2020-05-30	AG	Antigua and Barbuda	0
2020-05-31	AG	Antigua and Barbuda	0
2020-06-01	AG	Antigua and Barbuda	0
2020-06-02	AG	Antigua and Barbuda	0
2020-06-03	AG	Antigua and Barbuda	0
2020-06-04	AG	Antigua and Barbuda	0
2020-06-05	AG	Antigua and Barbuda	0
2020-06-06	AG	Antigua and Barbuda	0
2020-06-07	AG	Antigua and Barbuda	0
2020-06-08	AG	Antigua and Barbuda	0
2020-06-09	AG	Antigua and Barbuda	0
2020-06-10	AG	Antigua and Barbuda	0
2020-06-11	AG	Antigua and Barbuda	0
2020-06-12	AG	Antigua and Barbuda	0
2020-06-13	AG	Antigua and Barbuda	0
2020-06-14	AG	Antigua and Barbuda	1
2020-06-15	AG	Antigua and Barbuda	0
2020-06-16	AG	Antigua and Barbuda	0
2020-06-17	AG	Antigua and Barbuda	0
2020-06-18	AG	Antigua and Barbuda	0
2020-06-19	AG	Antigua and Barbuda	0
2020-06-20	AG	Antigua and Barbuda	0
2020-06-21	AG	Antigua and Barbuda	0
2020-06-22	AG	Antigua and Barbuda	0
2020-06-23	AG	Antigua and Barbuda	0
2020-06-24	AG	Antigua and Barbuda	0
2020-06-25	AG	Antigua and Barbuda	0
2020-06-26	AG	Antigua and Barbuda	0
2020-06-27	AG	Antigua and Barbuda	0
2020-06-28	AG	Antigua and Barbuda	0
2020-06-29	AG	Antigua and Barbuda	39
2020-06-30	AG	Antigua and Barbuda	0
2020-07-01	AG	Antigua and Barbuda	1
2020-07-02	AG	Antigua and Barbuda	0
2020-07-03	AG	Antigua and Barbuda	2
2020-07-04	AG	Antigua and Barbuda	0
2020-07-05	AG	Antigua and Barbuda	0
2020-07-06	AG	Antigua and Barbuda	0
2020-07-07	AG	Antigua and Barbuda	0
2020-07-08	AG	Antigua and Barbuda	2
2020-07-09	AG	Antigua and Barbuda	0
2020-07-10	AG	Antigua and Barbuda	3
2020-07-11	AG	Antigua and Barbuda	0
2020-07-12	AG	Antigua and Barbuda	1
2020-07-13	AG	Antigua and Barbuda	0
2020-07-14	AG	Antigua and Barbuda	0
2020-07-15	AG	Antigua and Barbuda	0
2020-07-16	AG	Antigua and Barbuda	0
2020-07-17	AG	Antigua and Barbuda	0
2020-07-18	AG	Antigua and Barbuda	0
2020-07-19	AG	Antigua and Barbuda	2
2020-07-20	AG	Antigua and Barbuda	0
2020-07-21	AG	Antigua and Barbuda	0
2020-07-22	AG	Antigua and Barbuda	0
2020-07-23	AG	Antigua and Barbuda	0
2020-07-24	AG	Antigua and Barbuda	0
2020-07-25	AG	Antigua and Barbuda	0
2020-07-26	AG	Antigua and Barbuda	6
2020-07-27	AG	Antigua and Barbuda	0
2020-07-28	AG	Antigua and Barbuda	0
2020-07-29	AG	Antigua and Barbuda	4
2020-07-30	AG	Antigua and Barbuda	0
2020-07-31	AG	Antigua and Barbuda	5
2020-08-01	AG	Antigua and Barbuda	0
2020-08-02	AG	Antigua and Barbuda	0
2020-08-03	AG	Antigua and Barbuda	0
2020-08-04	AG	Antigua and Barbuda	0
2020-03-03	AR	Argentina	5
2020-03-04	AR	Argentina	0
2020-03-05	AR	Argentina	0
2020-03-06	AR	Argentina	1
2020-03-07	AR	Argentina	7
2020-03-08	AR	Argentina	3
2020-03-09	AR	Argentina	0
2020-03-10	AR	Argentina	0
2020-03-11	AR	Argentina	5
2020-03-12	AR	Argentina	2
2020-03-13	AR	Argentina	12
2020-03-14	AR	Argentina	14
2020-03-15	AR	Argentina	0
2020-03-16	AR	Argentina	11
2020-03-17	AR	Argentina	9
2020-03-18	AR	Argentina	32
2020-03-19	AR	Argentina	0
2020-03-20	AR	Argentina	27
2020-03-21	AR	Argentina	30
2020-03-22	AR	Argentina	0
2020-03-23	AR	Argentina	67
2020-03-24	AR	Argentina	76
2020-03-25	AR	Argentina	0
2020-03-26	AR	Argentina	201
2020-03-27	AR	Argentina	0
2020-03-28	AR	Argentina	87
2020-03-29	AR	Argentina	101
2020-03-30	AR	Argentina	55
2020-03-31	AR	Argentina	75
2020-04-01	AR	Argentina	146
2020-04-02	AR	Argentina	88
2020-04-03	AR	Argentina	79
2020-04-04	AR	Argentina	132
2020-04-05	AR	Argentina	88
2020-04-06	AR	Argentina	98
2020-04-07	AR	Argentina	103
2020-04-08	AR	Argentina	74
2020-04-09	AR	Argentina	87
2020-04-10	AR	Argentina	80
2020-04-11	AR	Argentina	134
2020-04-12	AR	Argentina	46
2020-04-13	AR	Argentina	0
2020-04-14	AR	Argentina	277
2020-04-15	AR	Argentina	84
2020-04-16	AR	Argentina	141
2020-04-17	AR	Argentina	121
2020-04-18	AR	Argentina	96
2020-04-19	AR	Argentina	90
2020-04-20	AR	Argentina	55
2020-04-21	AR	Argentina	121
2020-04-22	AR	Argentina	113
2020-04-23	AR	Argentina	124
2020-04-24	AR	Argentina	143
2020-04-25	AR	Argentina	139
2020-04-26	AR	Argentina	222
2020-04-27	AR	Argentina	137
2020-04-28	AR	Argentina	54
2020-04-29	AR	Argentina	127
2020-04-30	AR	Argentina	182
2020-05-01	AR	Argentina	103
2020-05-02	AR	Argentina	172
2020-05-03	AR	Argentina	56
2020-05-04	AR	Argentina	149
2020-05-05	AR	Argentina	118
2020-05-06	AR	Argentina	123
2020-05-07	AR	Argentina	154
2020-05-08	AR	Argentina	229
2020-05-09	AR	Argentina	225
2020-05-10	AR	Argentina	150
2020-05-11	AR	Argentina	244
2020-05-12	AR	Argentina	110
2020-05-13	AR	Argentina	244
2020-05-14	AR	Argentina	285
2020-05-15	AR	Argentina	410
2020-05-16	AR	Argentina	161
2020-05-17	AR	Argentina	345
2020-05-18	AR	Argentina	326
2020-05-19	AR	Argentina	263
2020-05-20	AR	Argentina	303
2020-05-21	AR	Argentina	438
2020-05-22	AR	Argentina	474
2020-05-23	AR	Argentina	648
2020-05-24	AR	Argentina	718
2020-05-25	AR	Argentina	704
2020-05-26	AR	Argentina	723
2020-05-27	AR	Argentina	552
2020-05-28	AR	Argentina	600
2020-05-29	AR	Argentina	705
2020-05-30	AR	Argentina	769
2020-05-31	AR	Argentina	0
2020-06-01	AR	Argentina	1512
2020-06-02	AR	Argentina	637
2020-06-03	AR	Argentina	564
2020-06-04	AR	Argentina	904
2020-06-05	AR	Argentina	949
2020-06-06	AR	Argentina	929
2020-06-07	AR	Argentina	840
2020-06-08	AR	Argentina	983
2020-06-09	AR	Argentina	774
2020-06-10	AR	Argentina	826
2020-06-11	AR	Argentina	1141
2020-06-12	AR	Argentina	1226
2020-06-13	AR	Argentina	1386
2020-06-14	AR	Argentina	1391
2020-06-15	AR	Argentina	1531
2020-06-16	AR	Argentina	1282
2020-06-17	AR	Argentina	1208
2020-06-18	AR	Argentina	1374
2020-06-19	AR	Argentina	1393
2020-06-20	AR	Argentina	1958
2020-06-21	AR	Argentina	2060
2020-06-22	AR	Argentina	1634
2020-06-23	AR	Argentina	1581
2020-06-24	AR	Argentina	2146
2020-06-25	AR	Argentina	2285
2020-06-26	AR	Argentina	2635
2020-06-27	AR	Argentina	2606
2020-06-28	AR	Argentina	2886
2020-06-29	AR	Argentina	2401
2020-06-30	AR	Argentina	2189
2020-07-01	AR	Argentina	2335
2020-07-02	AR	Argentina	2262
2020-07-03	AR	Argentina	2667
2020-07-04	AR	Argentina	2744
2020-07-05	AR	Argentina	2845
2020-07-06	AR	Argentina	2590
2020-07-07	AR	Argentina	2439
2020-07-08	AR	Argentina	2632
2020-07-09	AR	Argentina	2979
2020-07-10	AR	Argentina	3604
2020-07-11	AR	Argentina	3663
2020-07-12	AR	Argentina	3367
2020-07-13	AR	Argentina	3449
2020-07-14	AR	Argentina	2657
2020-07-15	AR	Argentina	3099
2020-07-16	AR	Argentina	3645
2020-07-17	AR	Argentina	4250
2020-07-18	AR	Argentina	3623
2020-07-19	AR	Argentina	4518
2020-07-20	AR	Argentina	3223
2020-07-21	AR	Argentina	4231
2020-07-22	AR	Argentina	4019
2020-07-23	AR	Argentina	5344
2020-07-24	AR	Argentina	5782
2020-07-25	AR	Argentina	6127
2020-07-26	AR	Argentina	5493
2020-07-27	AR	Argentina	4801
2020-07-28	AR	Argentina	4205
2020-07-29	AR	Argentina	4890
2020-07-30	AR	Argentina	5939
2020-07-31	AR	Argentina	5641
2020-08-01	AR	Argentina	6377
2020-08-02	AR	Argentina	5929
2020-08-03	AR	Argentina	5241
2020-08-04	AR	Argentina	5376
2020-03-01	AM	Armenia	5
2020-03-02	AM	Armenia	0
2020-03-03	AM	Armenia	0
2020-03-04	AM	Armenia	0
2020-03-05	AM	Armenia	0
2020-03-06	AM	Armenia	0
2020-03-07	AM	Armenia	0
2020-03-08	AM	Armenia	0
2020-03-09	AM	Armenia	0
2020-03-10	AM	Armenia	0
2020-03-11	AM	Armenia	0
2020-03-12	AM	Armenia	0
2020-03-13	AM	Armenia	7
2020-03-14	AM	Armenia	0
2020-03-15	AM	Armenia	18
2020-03-16	AM	Armenia	26
2020-03-17	AM	Armenia	0
2020-03-18	AM	Armenia	32
2020-03-19	AM	Armenia	34
2020-03-20	AM	Armenia	14
2020-03-21	AM	Armenia	24
2020-03-22	AM	Armenia	0
2020-03-23	AM	Armenia	30
2020-03-24	AM	Armenia	45
2020-03-25	AM	Armenia	30
2020-03-26	AM	Armenia	25
2020-03-27	AM	Armenia	39
2020-03-28	AM	Armenia	43
2020-03-29	AM	Armenia	52
2020-03-30	AM	Armenia	58
2020-03-31	AM	Armenia	0
2020-04-01	AM	Armenia	50
2020-04-02	AM	Armenia	39
2020-04-03	AM	Armenia	69
2020-04-04	AM	Armenia	96
2020-04-05	AM	Armenia	10
2020-04-06	AM	Armenia	0
2020-04-07	AM	Armenia	87
2020-04-08	AM	Armenia	44
2020-04-09	AM	Armenia	44
2020-04-10	AM	Armenia	16
2020-04-11	AM	Armenia	0
2020-04-12	AM	Armenia	76
2020-04-13	AM	Armenia	26
2020-04-14	AM	Armenia	0
2020-04-15	AM	Armenia	28
2020-04-16	AM	Armenia	68
2020-04-17	AM	Armenia	24
2020-04-18	AM	Armenia	42
2020-04-19	AM	Armenia	47
2020-04-20	AM	Armenia	43
2020-04-21	AM	Armenia	48
2020-04-22	AM	Armenia	38
2020-04-23	AM	Armenia	96
2020-04-24	AM	Armenia	50
2020-04-25	AM	Armenia	73
2020-04-26	AM	Armenia	150
2020-04-27	AM	Armenia	62
2020-04-28	AM	Armenia	59
2020-04-29	AM	Armenia	65
2020-04-30	AM	Armenia	134
2020-05-01	AM	Armenia	82
2020-05-02	AM	Armenia	125
2020-05-03	AM	Armenia	113
2020-05-04	AM	Armenia	121
2020-05-05	AM	Armenia	112
2020-05-06	AM	Armenia	163
2020-05-07	AM	Armenia	102
2020-05-08	AM	Armenia	145
2020-05-09	AM	Armenia	146
2020-05-10	AM	Armenia	138
2020-05-11	AM	Armenia	79
2020-05-12	AM	Armenia	146
2020-05-13	AM	Armenia	180
2020-05-14	AM	Armenia	118
2020-05-15	AM	Armenia	208
2020-05-16	AM	Armenia	239
2020-05-17	AM	Armenia	189
2020-05-18	AM	Armenia	351
2020-05-19	AM	Armenia	218
2020-05-20	AM	Armenia	230
2020-05-21	AM	Armenia	335
2020-05-22	AM	Armenia	322
2020-05-23	AM	Armenia	374
2020-05-24	AM	Armenia	359
2020-05-25	AM	Armenia	452
2020-05-26	AM	Armenia	289
2020-05-27	AM	Armenia	372
2020-05-28	AM	Armenia	442
2020-05-29	AM	Armenia	460
2020-05-30	AM	Armenia	251
2020-05-31	AM	Armenia	355
2020-06-01	AM	Armenia	210
2020-06-02	AM	Armenia	517
2020-06-03	AM	Armenia	515
2020-06-04	AM	Armenia	697
2020-06-05	AM	Armenia	596
2020-06-06	AM	Armenia	547
2020-06-07	AM	Armenia	766
2020-06-08	AM	Armenia	195
2020-06-09	AM	Armenia	350
2020-06-10	AM	Armenia	428
2020-06-11	AM	Armenia	566
2020-06-12	AM	Armenia	612
2020-06-13	AM	Armenia	723
2020-06-14	AM	Armenia	663
2020-06-15	AM	Armenia	397
2020-06-16	AM	Armenia	425
2020-06-17	AM	Armenia	544
2020-06-18	AM	Armenia	665
2020-06-19	AM	Armenia	459
2020-06-20	AM	Armenia	551
2020-06-21	AM	Armenia	560
2020-06-22	AM	Armenia	320
2020-06-23	AM	Armenia	418
2020-06-24	AM	Armenia	711
2020-06-25	AM	Armenia	771
2020-06-26	AM	Armenia	759
2020-06-27	AM	Armenia	662
2020-06-28	AM	Armenia	736
2020-06-29	AM	Armenia	482
2020-06-30	AM	Armenia	415
2020-07-01	AM	Armenia	523
2020-07-02	AM	Armenia	593
2020-07-03	AM	Armenia	662
2020-07-04	AM	Armenia	580
2020-07-05	AM	Armenia	706
2020-07-06	AM	Armenia	330
2020-07-07	AM	Armenia	349
2020-07-08	AM	Armenia	535
2020-07-09	AM	Armenia	526
2020-07-10	AM	Armenia	557
2020-07-11	AM	Armenia	489
2020-07-12	AM	Armenia	577
2020-07-13	AM	Armenia	182
2020-07-14	AM	Armenia	339
2020-07-15	AM	Armenia	515
2020-07-16	AM	Armenia	554
2020-07-17	AM	Armenia	442
2020-07-18	AM	Armenia	461
2020-07-19	AM	Armenia	415
2020-07-20	AM	Armenia	104
2020-07-21	AM	Armenia	273
2020-07-22	AM	Armenia	439
2020-07-23	AM	Armenia	469
2020-07-24	AM	Armenia	451
2020-07-25	AM	Armenia	383
2020-07-26	AM	Armenia	321
2020-07-27	AM	Armenia	73
2020-07-28	AM	Armenia	239
2020-07-29	AM	Armenia	308
2020-07-30	AM	Armenia	259
2020-07-31	AM	Armenia	354
2020-08-01	AM	Armenia	291
2020-08-02	AM	Armenia	209
2020-08-03	AM	Armenia	52
2020-08-04	AM	Armenia	196
2020-03-17	AW	Aruba	6
2020-03-18	AW	Aruba	2
2020-03-19	AW	Aruba	-3
2020-03-20	AW	Aruba	0
2020-03-21	AW	Aruba	0
2020-03-22	AW	Aruba	0
2020-03-23	AW	Aruba	3
2020-03-24	AW	Aruba	4
2020-03-25	AW	Aruba	0
2020-03-26	AW	Aruba	7
2020-03-27	AW	Aruba	0
2020-03-28	AW	Aruba	9
2020-03-29	AW	Aruba	18
2020-03-30	AW	Aruba	0
2020-03-31	AW	Aruba	4
2020-04-01	AW	Aruba	5
2020-04-02	AW	Aruba	0
2020-04-03	AW	Aruba	5
2020-04-04	AW	Aruba	2
2020-04-05	AW	Aruba	2
2020-04-06	AW	Aruba	0
2020-04-07	AW	Aruba	0
2020-04-08	AW	Aruba	7
2020-04-09	AW	Aruba	3
2020-04-10	AW	Aruba	8
2020-04-11	AW	Aruba	4
2020-04-12	AW	Aruba	6
2020-04-13	AW	Aruba	0
2020-04-14	AW	Aruba	0
2020-04-15	AW	Aruba	0
2020-04-16	AW	Aruba	1
2020-04-17	AW	Aruba	2
2020-04-18	AW	Aruba	1
2020-04-19	AW	Aruba	0
2020-04-20	AW	Aruba	1
2020-04-21	AW	Aruba	0
2020-04-22	AW	Aruba	0
2020-04-23	AW	Aruba	3
2020-04-24	AW	Aruba	0
2020-04-25	AW	Aruba	0
2020-04-26	AW	Aruba	0
2020-04-27	AW	Aruba	0
2020-04-28	AW	Aruba	0
2020-04-29	AW	Aruba	0
2020-04-30	AW	Aruba	0
2020-05-01	AW	Aruba	0
2020-05-02	AW	Aruba	0
2020-05-03	AW	Aruba	0
2020-05-04	AW	Aruba	0
2020-05-05	AW	Aruba	0
2020-05-06	AW	Aruba	1
2020-05-07	AW	Aruba	0
2020-05-08	AW	Aruba	0
2020-05-09	AW	Aruba	0
2020-05-10	AW	Aruba	0
2020-05-11	AW	Aruba	0
2020-05-12	AW	Aruba	0
2020-05-13	AW	Aruba	0
2020-05-14	AW	Aruba	0
2020-05-15	AW	Aruba	0
2020-05-16	AW	Aruba	0
2020-05-17	AW	Aruba	0
2020-05-18	AW	Aruba	0
2020-05-19	AW	Aruba	0
2020-05-20	AW	Aruba	0
2020-05-21	AW	Aruba	0
2020-05-22	AW	Aruba	0
2020-05-23	AW	Aruba	0
2020-05-24	AW	Aruba	0
2020-05-25	AW	Aruba	0
2020-05-26	AW	Aruba	0
2020-05-27	AW	Aruba	0
2020-05-28	AW	Aruba	0
2020-05-29	AW	Aruba	0
2020-05-30	AW	Aruba	0
2020-05-31	AW	Aruba	0
2020-06-01	AW	Aruba	0
2020-06-02	AW	Aruba	0
2020-06-03	AW	Aruba	0
2020-06-04	AW	Aruba	0
2020-06-05	AW	Aruba	0
2020-06-06	AW	Aruba	0
2020-06-07	AW	Aruba	0
2020-06-08	AW	Aruba	0
2020-06-09	AW	Aruba	0
2020-06-10	AW	Aruba	0
2020-06-11	AW	Aruba	0
2020-06-12	AW	Aruba	0
2020-06-13	AW	Aruba	0
2020-06-14	AW	Aruba	0
2020-06-15	AW	Aruba	0
2020-06-16	AW	Aruba	0
2020-06-17	AW	Aruba	0
2020-06-18	AW	Aruba	0
2020-06-19	AW	Aruba	0
2020-06-20	AW	Aruba	0
2020-06-21	AW	Aruba	0
2020-06-22	AW	Aruba	0
2020-06-23	AW	Aruba	0
2020-06-24	AW	Aruba	0
2020-06-25	AW	Aruba	0
2020-06-26	AW	Aruba	0
2020-06-27	AW	Aruba	0
2020-06-28	AW	Aruba	0
2020-06-29	AW	Aruba	0
2020-06-30	AW	Aruba	0
2020-07-01	AW	Aruba	2
2020-07-02	AW	Aruba	0
2020-07-03	AW	Aruba	0
2020-07-04	AW	Aruba	1
2020-07-05	AW	Aruba	0
2020-07-06	AW	Aruba	0
2020-07-07	AW	Aruba	1
2020-07-08	AW	Aruba	0
2020-07-09	AW	Aruba	0
2020-07-10	AW	Aruba	0
2020-07-11	AW	Aruba	0
2020-07-12	AW	Aruba	0
2020-07-13	AW	Aruba	0
2020-07-14	AW	Aruba	0
2020-07-15	AW	Aruba	0
2020-07-16	AW	Aruba	1
2020-07-17	AW	Aruba	0
2020-07-18	AW	Aruba	2
2020-07-19	AW	Aruba	0
2020-07-20	AW	Aruba	0
2020-07-21	AW	Aruba	5
2020-07-22	AW	Aruba	2
2020-07-23	AW	Aruba	2
2020-07-24	AW	Aruba	0
2020-07-25	AW	Aruba	0
2020-07-26	AW	Aruba	0
2020-07-27	AW	Aruba	0
2020-07-28	AW	Aruba	2
2020-07-29	AW	Aruba	0
2020-07-30	AW	Aruba	0
2020-07-31	AW	Aruba	0
2020-08-01	AW	Aruba	1
2020-08-02	AW	Aruba	0
2020-08-03	AW	Aruba	0
2020-08-04	AW	Aruba	2
2020-01-25	AU	Australia	7
2020-01-26	AU	Australia	1
2020-01-27	AU	Australia	1
2020-01-28	AU	Australia	0
2020-01-29	AU	Australia	2
2020-01-30	AU	Australia	2
2020-01-31	AU	Australia	0
2020-02-01	AU	Australia	3
2020-02-02	AU	Australia	0
2020-02-03	AU	Australia	0
2020-02-04	AU	Australia	1
2020-02-05	AU	Australia	1
2020-02-06	AU	Australia	1
2020-02-07	AU	Australia	0
2020-02-08	AU	Australia	0
2020-02-09	AU	Australia	0
2020-02-10	AU	Australia	0
2020-02-11	AU	Australia	0
2020-02-12	AU	Australia	0
2020-02-13	AU	Australia	0
2020-02-14	AU	Australia	0
2020-02-15	AU	Australia	0
2020-02-16	AU	Australia	0
2020-02-17	AU	Australia	0
2020-02-18	AU	Australia	0
2020-02-19	AU	Australia	0
2020-02-20	AU	Australia	0
2020-02-21	AU	Australia	2
2020-02-22	AU	Australia	4
2020-02-23	AU	Australia	1
2020-02-24	AU	Australia	0
2020-02-25	AU	Australia	1
2020-02-26	AU	Australia	0
2020-02-27	AU	Australia	0
2020-02-28	AU	Australia	0
2020-02-29	AU	Australia	2
2020-03-01	AU	Australia	2
2020-03-02	AU	Australia	6
2020-03-03	AU	Australia	0
2020-03-04	AU	Australia	0
2020-03-05	AU	Australia	24
2020-03-06	AU	Australia	5
2020-03-07	AU	Australia	8
2020-03-08	AU	Australia	7
2020-03-09	AU	Australia	15
2020-03-10	AU	Australia	0
2020-03-11	AU	Australia	30
2020-03-12	AU	Australia	18
2020-03-13	AU	Australia	49
2020-03-14	AU	Australia	8
2020-03-15	AU	Australia	101
2020-03-16	AU	Australia	38
2020-03-17	AU	Australia	78
2020-03-18	AU	Australia	96
2020-03-19	AU	Australia	195
2020-03-20	AU	Australia	164
2020-03-21	AU	Australia	208
2020-03-22	AU	Australia	17
2020-03-23	AU	Australia	611
2020-03-24	AU	Australia	427
2020-03-25	AU	Australia	287
2020-03-26	AU	Australia	376
2020-03-27	AU	Australia	186
2020-03-28	AU	Australia	650
2020-03-29	AU	Australia	331
2020-03-30	AU	Australia	279
2020-03-31	AU	Australia	312
2020-04-01	AU	Australia	303
2020-04-02	AU	Australia	116
2020-04-03	AU	Australia	374
2020-04-04	AU	Australia	104
2020-04-05	AU	Australia	181
2020-04-06	AU	Australia	160
2020-04-07	AU	Australia	49
2020-04-08	AU	Australia	112
2020-04-09	AU	Australia	96
2020-04-10	AU	Australia	100
2020-04-11	AU	Australia	137
2020-04-12	AU	Australia	24
2020-04-13	AU	Australia	9
2020-04-14	AU	Australia	44
2020-04-15	AU	Australia	50
2020-04-16	AU	Australia	42
2020-04-17	AU	Australia	10
2020-04-18	AU	Australia	65
2020-04-19	AU	Australia	73
2020-04-20	AU	Australia	6
2020-04-21	AU	Australia	13
2020-04-22	AU	Australia	22
2020-04-23	AU	Australia	14
2020-04-24	AU	Australia	6
2020-04-25	AU	Australia	20
2020-04-26	AU	Australia	16
2020-04-27	AU	Australia	10
2020-04-28	AU	Australia	12
2020-04-29	AU	Australia	13
2020-04-30	AU	Australia	8
2020-05-01	AU	Australia	16
2020-05-02	AU	Australia	5
2020-05-03	AU	Australia	16
2020-05-04	AU	Australia	18
2020-05-05	AU	Australia	24
2020-05-06	AU	Australia	24
2020-05-07	AU	Australia	26
2020-05-08	AU	Australia	21
2020-05-09	AU	Australia	18
2020-05-10	AU	Australia	15
2020-05-11	AU	Australia	12
2020-05-12	AU	Australia	7
2020-05-13	AU	Australia	16
2020-05-14	AU	Australia	11
2020-05-15	AU	Australia	14
2020-05-16	AU	Australia	30
2020-05-17	AU	Australia	17
2020-05-18	AU	Australia	9
2020-05-19	AU	Australia	15
2020-05-20	AU	Australia	8
2020-05-21	AU	Australia	11
2020-05-22	AU	Australia	2
2020-05-23	AU	Australia	14
2020-05-24	AU	Australia	11
2020-05-25	AU	Australia	3
2020-05-26	AU	Australia	9
2020-05-27	AU	Australia	15
2020-05-28	AU	Australia	6
2020-05-29	AU	Australia	11
2020-05-30	AU	Australia	23
2020-05-31	AU	Australia	12
2020-06-01	AU	Australia	10
2020-06-02	AU	Australia	9
2020-06-03	AU	Australia	17
2020-06-04	AU	Australia	8
2020-06-05	AU	Australia	11
2020-06-06	AU	Australia	11
2020-06-07	AU	Australia	4
2020-06-08	AU	Australia	5
2020-06-09	AU	Australia	5
2020-06-10	AU	Australia	2
2020-06-11	AU	Australia	0
2020-06-12	AU	Australia	18
2020-06-13	AU	Australia	5
2020-06-14	AU	Australia	12
2020-06-15	AU	Australia	18
2020-06-16	AU	Australia	15
2020-06-17	AU	Australia	12
2020-06-18	AU	Australia	23
2020-06-19	AU	Australia	21
2020-06-20	AU	Australia	18
2020-06-21	AU	Australia	27
2020-06-22	AU	Australia	25
2020-06-23	AU	Australia	13
2020-06-24	AU	Australia	18
2020-06-25	AU	Australia	29
2020-06-26	AU	Australia	37
2020-06-27	AU	Australia	37
2020-06-28	AU	Australia	46
2020-06-29	AU	Australia	45
2020-06-30	AU	Australia	81
2020-07-01	AU	Australia	67
2020-07-02	AU	Australia	86
2020-07-03	AU	Australia	81
2020-07-04	AU	Australia	254
2020-07-05	AU	Australia	107
2020-07-06	AU	Australia	87
2020-07-07	AU	Australia	137
2020-07-08	AU	Australia	169
2020-07-09	AU	Australia	131
2020-07-10	AU	Australia	173
2020-07-11	AU	Australia	300
2020-07-12	AU	Australia	194
2020-07-13	AU	Australia	244
2020-07-14	AU	Australia	183
2020-07-15	AU	Australia	271
2020-07-16	AU	Australia	244
2020-07-17	AU	Australia	315
2020-07-18	AU	Australia	425
2020-07-19	AU	Australia	206
2020-07-20	AU	Australia	361
2020-07-21	AU	Australia	267
2020-07-22	AU	Australia	359
2020-07-23	AU	Australia	468
2020-07-24	AU	Australia	410
2020-07-25	AU	Australia	289
2020-07-26	AU	Australia	355
2020-07-27	AU	Australia	453
2020-07-28	AU	Australia	532
2020-07-29	AU	Australia	369
2020-07-30	AU	Australia	278
2020-07-31	AU	Australia	721
2020-08-01	AU	Australia	602
2020-08-02	AU	Australia	377
2020-08-03	AU	Australia	641
2020-08-04	AU	Australia	395
2020-02-26	AT	Austria	2
2020-02-27	AT	Austria	0
2020-02-28	AT	Austria	3
2020-02-29	AT	Austria	2
2020-03-01	AT	Austria	3
2020-03-02	AT	Austria	4
2020-03-03	AT	Austria	4
2020-03-04	AT	Austria	6
2020-03-05	AT	Austria	5
2020-03-06	AT	Austria	12
2020-03-07	AT	Austria	33
2020-03-08	AT	Austria	25
2020-03-09	AT	Austria	3
2020-03-10	AT	Austria	29
2020-03-11	AT	Austria	51
2020-03-12	AT	Austria	64
2020-03-13	AT	Austria	115
2020-03-14	AT	Austria	143
2020-03-15	AT	Austria	151
2020-03-16	AT	Austria	205
2020-03-17	AT	Austria	156
2020-03-18	AT	Austria	316
2020-03-19	AT	Austria	314
2020-03-20	AT	Austria	550
2020-03-21	AT	Austria	453
2020-03-22	AT	Austria	375
2020-03-23	AT	Austria	607
2020-03-24	AT	Austria	855
2020-03-25	AT	Austria	796
2020-03-26	AT	Austria	606
2020-03-27	AT	Austria	1141
2020-03-28	AT	Austria	668
2020-03-29	AT	Austria	594
2020-03-30	AT	Austria	522
2020-03-31	AT	Austria	805
2020-04-01	AT	Austria	564
2020-04-02	AT	Austria	529
2020-04-03	AT	Austria	418
2020-04-04	AT	Austria	396
2020-04-05	AT	Austria	241
2020-04-06	AT	Austria	217
2020-04-07	AT	Austria	314
2020-04-08	AT	Austria	343
2020-04-09	AT	Austria	329
2020-04-10	AT	Austria	279
2020-04-11	AT	Austria	312
2020-04-12	AT	Austria	247
2020-04-13	AT	Austria	130
2020-04-14	AT	Austria	106
2020-04-15	AT	Austria	191
2020-04-16	AT	Austria	136
2020-04-17	AT	Austria	78
2020-04-18	AT	Austria	155
2020-04-19	AT	Austria	59
2020-04-20	AT	Austria	48
2020-04-21	AT	Austria	73
2020-04-22	AT	Austria	50
2020-04-23	AT	Austria	91
2020-04-24	AT	Austria	61
2020-04-25	AT	Austria	83
2020-04-26	AT	Austria	66
2020-04-27	AT	Austria	55
2020-04-28	AT	Austria	67
2020-04-29	AT	Austria	58
2020-04-30	AT	Austria	50
2020-05-01	AT	Austria	60
2020-05-02	AT	Austria	34
2020-05-03	AT	Austria	12
2020-05-04	AT	Austria	68
2020-05-05	AT	Austria	31
2020-05-06	AT	Austria	17
2020-05-07	AT	Austria	65
2020-05-08	AT	Austria	22
2020-05-09	AT	Austria	62
2020-05-10	AT	Austria	42
2020-05-11	AT	Austria	10
2020-05-12	AT	Austria	87
2020-05-13	AT	Austria	36
2020-05-14	AT	Austria	54
2020-05-15	AT	Austria	41
2020-05-16	AT	Austria	63
2020-05-17	AT	Austria	72
2020-05-18	AT	Austria	14
2020-05-19	AT	Austria	25
2020-05-20	AT	Austria	78
2020-05-21	AT	Austria	18
2020-05-22	AT	Austria	57
2020-05-23	AT	Austria	29
2020-05-24	AT	Austria	46
2020-05-25	AT	Austria	32
2020-05-26	AT	Austria	20
2020-05-27	AT	Austria	38
2020-05-28	AT	Austria	18
2020-05-29	AT	Austria	28
2020-05-30	AT	Austria	51
2020-05-31	AT	Austria	44
2020-06-01	AT	Austria	4
2020-06-02	AT	Austria	21
2020-06-03	AT	Austria	11
2020-06-04	AT	Austria	31
2020-06-05	AT	Austria	36
2020-06-06	AT	Austria	62
2020-06-07	AT	Austria	19
2020-06-08	AT	Austria	46
2020-06-09	AT	Austria	21
2020-06-10	AT	Austria	13
2020-06-11	AT	Austria	34
2020-06-12	AT	Austria	28
2020-06-13	AT	Austria	30
2020-06-14	AT	Austria	20
2020-06-15	AT	Austria	24
2020-06-16	AT	Austria	27
2020-06-17	AT	Austria	33
2020-06-18	AT	Austria	17
2020-06-19	AT	Austria	40
2020-06-20	AT	Austria	30
2020-06-21	AT	Austria	62
2020-06-22	AT	Austria	38
2020-06-23	AT	Austria	35
2020-06-24	AT	Austria	31
2020-06-25	AT	Austria	33
2020-06-26	AT	Austria	47
2020-06-27	AT	Austria	67
2020-06-28	AT	Austria	64
2020-06-29	AT	Austria	63
2020-06-30	AT	Austria	41
2020-07-01	AT	Austria	111
2020-07-02	AT	Austria	37
2020-07-03	AT	Austria	138
2020-07-04	AT	Austria	121
2020-07-05	AT	Austria	123
2020-07-06	AT	Austria	73
2020-07-07	AT	Austria	57
2020-07-08	AT	Austria	89
2020-07-09	AT	Austria	101
2020-07-10	AT	Austria	97
2020-07-11	AT	Austria	74
2020-07-12	AT	Austria	108
2020-07-13	AT	Austria	52
2020-07-14	AT	Austria	12
2020-07-15	AT	Austria	201
2020-07-16	AT	Austria	55
2020-07-17	AT	Austria	153
2020-07-18	AT	Austria	138
2020-07-19	AT	Austria	102
2020-07-20	AT	Austria	63
2020-07-21	AT	Austria	108
2020-07-22	AT	Austria	139
2020-07-23	AT	Austria	140
2020-07-24	AT	Austria	164
2020-07-25	AT	Austria	107
2020-07-26	AT	Austria	120
2020-07-27	AT	Austria	137
2020-07-28	AT	Austria	64
2020-07-29	AT	Austria	132
2020-07-30	AT	Austria	164
2020-07-31	AT	Austria	163
2020-08-01	AT	Austria	89
2020-08-02	AT	Austria	126
2020-08-03	AT	Austria	85
2020-08-04	AT	Austria	32
2020-02-29	AZ	Azerbaijan	7
2020-03-01	AZ	Azerbaijan	0
2020-03-02	AZ	Azerbaijan	0
2020-03-03	AZ	Azerbaijan	0
2020-03-04	AZ	Azerbaijan	0
2020-03-05	AZ	Azerbaijan	0
2020-03-06	AZ	Azerbaijan	6
2020-03-07	AZ	Azerbaijan	0
2020-03-08	AZ	Azerbaijan	0
2020-03-09	AZ	Azerbaijan	0
2020-03-10	AZ	Azerbaijan	0
2020-03-11	AZ	Azerbaijan	0
2020-03-12	AZ	Azerbaijan	2
2020-03-13	AZ	Azerbaijan	0
2020-03-14	AZ	Azerbaijan	8
2020-03-15	AZ	Azerbaijan	2
2020-03-16	AZ	Azerbaijan	0
2020-03-17	AZ	Azerbaijan	0
2020-03-18	AZ	Azerbaijan	13
2020-03-19	AZ	Azerbaijan	0
2020-03-20	AZ	Azerbaijan	6
2020-03-21	AZ	Azerbaijan	9
2020-03-22	AZ	Azerbaijan	0
2020-03-23	AZ	Azerbaijan	12
2020-03-24	AZ	Azerbaijan	7
2020-03-25	AZ	Azerbaijan	15
2020-03-26	AZ	Azerbaijan	6
2020-03-27	AZ	Azerbaijan	29
2020-03-28	AZ	Azerbaijan	25
2020-03-29	AZ	Azerbaijan	17
2020-03-30	AZ	Azerbaijan	26
2020-03-31	AZ	Azerbaijan	83
2020-04-01	AZ	Azerbaijan	25
2020-04-02	AZ	Azerbaijan	61
2020-04-03	AZ	Azerbaijan	41
2020-04-04	AZ	Azerbaijan	43
2020-04-05	AZ	Azerbaijan	69
2020-04-06	AZ	Azerbaijan	72
2020-04-07	AZ	Azerbaijan	57
2020-04-08	AZ	Azerbaijan	76
2020-04-09	AZ	Azerbaijan	105
2020-04-10	AZ	Azerbaijan	104
2020-04-11	AZ	Azerbaijan	65
2020-04-12	AZ	Azerbaijan	67
2020-04-13	AZ	Azerbaijan	40
2020-04-14	AZ	Azerbaijan	50
2020-04-15	AZ	Azerbaijan	49
2020-04-16	AZ	Azerbaijan	56
2020-04-17	AZ	Azerbaijan	30
2020-04-18	AZ	Azerbaijan	57
2020-04-19	AZ	Azerbaijan	33
2020-04-20	AZ	Azerbaijan	25
2020-04-21	AZ	Azerbaijan	38
2020-04-22	AZ	Azerbaijan	44
2020-04-23	AZ	Azerbaijan	38
2020-04-24	AZ	Azerbaijan	30
2020-04-25	AZ	Azerbaijan	44
2020-04-26	AZ	Azerbaijan	25
2020-04-27	AZ	Azerbaijan	28
2020-04-28	AZ	Azerbaijan	33
2020-04-29	AZ	Azerbaijan	39
2020-04-30	AZ	Azerbaijan	49
2020-05-01	AZ	Azerbaijan	38
2020-05-02	AZ	Azerbaijan	50
2020-05-03	AZ	Azerbaijan	40
2020-05-04	AZ	Azerbaijan	38
2020-05-05	AZ	Azerbaijan	52
2020-05-06	AZ	Azerbaijan	76
2020-05-07	AZ	Azerbaijan	67
2020-05-08	AZ	Azerbaijan	77
2020-05-09	AZ	Azerbaijan	75
2020-05-10	AZ	Azerbaijan	143
2020-05-11	AZ	Azerbaijan	97
2020-05-12	AZ	Azerbaijan	70
2020-05-13	AZ	Azerbaijan	104
2020-05-14	AZ	Azerbaijan	65
2020-05-15	AZ	Azerbaijan	121
2020-05-16	AZ	Azerbaijan	101
2020-05-17	AZ	Azerbaijan	158
2020-05-18	AZ	Azerbaijan	136
2020-05-19	AZ	Azerbaijan	113
2020-05-20	AZ	Azerbaijan	131
2020-05-21	AZ	Azerbaijan	113
2020-05-22	AZ	Azerbaijan	118
2020-05-23	AZ	Azerbaijan	106
2020-05-24	AZ	Azerbaijan	127
2020-05-25	AZ	Azerbaijan	140
2020-05-26	AZ	Azerbaijan	149
2020-05-27	AZ	Azerbaijan	132
2020-05-28	AZ	Azerbaijan	165
2020-05-29	AZ	Azerbaijan	191
2020-05-30	AZ	Azerbaijan	230
2020-05-31	AZ	Azerbaijan	257
2020-06-01	AZ	Azerbaijan	248
2020-06-02	AZ	Azerbaijan	168
2020-06-03	AZ	Azerbaijan	273
2020-06-04	AZ	Azerbaijan	325
2020-06-05	AZ	Azerbaijan	262
2020-06-06	AZ	Azerbaijan	338
2020-06-07	AZ	Azerbaijan	379
2020-06-08	AZ	Azerbaijan	314
2020-06-09	AZ	Azerbaijan	323
2020-06-10	AZ	Azerbaijan	315
2020-06-11	AZ	Azerbaijan	339
2020-06-12	AZ	Azerbaijan	352
2020-06-13	AZ	Azerbaijan	336
2020-06-14	AZ	Azerbaijan	352
2020-06-15	AZ	Azerbaijan	387
2020-06-16	AZ	Azerbaijan	367
2020-06-17	AZ	Azerbaijan	338
2020-06-18	AZ	Azerbaijan	329
2020-06-19	AZ	Azerbaijan	338
2020-06-20	AZ	Azerbaijan	438
2020-06-21	AZ	Azerbaijan	471
2020-06-22	AZ	Azerbaijan	491
2020-06-23	AZ	Azerbaijan	478
2020-06-24	AZ	Azerbaijan	508
2020-06-25	AZ	Azerbaijan	590
2020-06-26	AZ	Azerbaijan	547
2020-06-27	AZ	Azerbaijan	517
2020-06-28	AZ	Azerbaijan	521
2020-06-29	AZ	Azerbaijan	534
2020-06-30	AZ	Azerbaijan	544
2020-07-01	AZ	Azerbaijan	556
2020-07-02	AZ	Azerbaijan	588
2020-07-03	AZ	Azerbaijan	572
2020-07-04	AZ	Azerbaijan	583
2020-07-05	AZ	Azerbaijan	534
2020-07-06	AZ	Azerbaijan	523
2020-07-07	AZ	Azerbaijan	513
2020-07-08	AZ	Azerbaijan	537
2020-07-09	AZ	Azerbaijan	542
2020-07-10	AZ	Azerbaijan	548
2020-07-11	AZ	Azerbaijan	526
2020-07-12	AZ	Azerbaijan	531
2020-07-13	AZ	Azerbaijan	520
2020-07-14	AZ	Azerbaijan	529
2020-07-15	AZ	Azerbaijan	543
2020-07-16	AZ	Azerbaijan	559
2020-07-17	AZ	Azerbaijan	493
2020-07-18	AZ	Azerbaijan	471
2020-07-19	AZ	Azerbaijan	497
2020-07-20	AZ	Azerbaijan	388
2020-07-21	AZ	Azerbaijan	369
2020-07-22	AZ	Azerbaijan	352
2020-07-23	AZ	Azerbaijan	391
2020-07-24	AZ	Azerbaijan	347
2020-07-25	AZ	Azerbaijan	332
2020-07-26	AZ	Azerbaijan	321
[truncated: 30,741 more rows]
